# Supplementary material for: Addressing Knowledge, Attitudes and Practices Toward Dengue Fever, Vector Control, and Vaccine Acceptance Among the General Population in Singapore
Source: Trop Med Infect Dis. 2026 Feb 26;11(3):64. doi: 10.3390/tropicalmed11030064 (PMC13030492; doi:10.3390/tropicalmed11030064)
Supplement: Supplementary file 1 [file tropicalmed-11-00064-s001.zip]

Archive with 1 entries (1 files):
- tropicalmed-4049740-supplementary.pdf
